# Supplementary material for: Retroperitoneal cutaneous ureterostomy following radical cystectomy: A multicenter comparative study of robotic versus open surgery
Source: Int J Urol. 2024 Sep 10;31(12):1408–13. doi: 10.1111/iju.15580 (PMC11618977; doi:10.1111/iju.15580)
Supplement: Supplementary file 1 — Table S1. [file IJU-31-1408-s001.xlsx]

## Sheet: Surgical outcomes
Supplementary table 1
	ORC				p value		RARC				p value
	r-CUS		Others				r-CUS		Others
Number of patients	37		72				24		241
Age, years, median (IQR)	69 (64-77)		66 (61-72)		0.016		75 (71-82)		73 (68-79)		0.072
Male, n (%)	27	72.973	62	86.1111	0.157		19	79.1667	190	78.8382	1
BMI, kg/m2, median (IQR)	23.0 (21.3-25.4)		23.4 (21.0-25.3)		0.6		23.5 (22.3-25.5)		23.5 (21.3-25.5)		0.794
ASA-PS ≥3, n (%)	5	13.5135	9	12.5	1		13	54.1667	57	23.6515	<0.001
History of abdominal surgery, n (%)	20	54.0541	13	18.0556	<0.001		9	37.5	79	32.7801	0.81
History of pelvic radiotherapy, n (%)	1	2.7027	1	1.38889	1		2	8.33333	3	1.24481	0.099
Solitary kidney, n (%)	13	35.1351	0	0	<0.001		4	16.6667	13	5.39419	0.087
r-CUS: retroperitoneal CUS
IQR: interquartile range
BMI: body mass index
ASA-PS: American Society of Anesthesiologists physical status classification
LND: lymph node dissection
